# Supplementary material for: Fabrication of Rapid Electrical Pulse-Based Biosensor Consisting of Truncated DNA Aptamer for Zika Virus Envelope Protein Detection in Clinical Samples
Source: Materials (Basel). 2023 Mar 15;16(6):2355. doi: 10.3390/ma16062355 (PMC10054023; doi:10.3390/ma16062355)
Supplement: Supplementary file 1 [file materials-16-02355-s001.zip]

Archive with 1 entries (1 files):
- materials-2200225-supplementary.pdf
